# Supplementary material for: AliGater: a framework for the development of bioinformatic pipelines for large-scale, high-dimensional cytometry data
Source: Bioinform Adv. 2023 Aug 4;3(1):vbad103. doi: 10.1093/bioadv/vbad103 (PMC10438955; doi:10.1093/bioadv/vbad103)
Supplement: vbad103_Supplementary_Data [file vbad103_supplementary_data.zip]

Archive with 8 entries (8 files):
- sf1_bcell.tif
- sf2_tcell.tif
- sf3_gen.tif
- sf4_scatter.tif
- AliGater_ST1.pdf
- AliGater_ST1.tex
- AliGater_ST2.pdf
- AliGater_ST2.tex
