# Supplementary material for: AliGater: a framework for the development of bioinformatic pipelines for large-scale, high-dimensional cytometry data
Source: Bioinform Adv. 2023 Aug 4;3(1):vbad103. doi: 10.1093/bioadv/vbad103 (PMC10438955; doi:10.1093/bioadv/vbad103)
Supplement: vbad103_Supplementary_Data [file vbad103_supplementary_data.zip › AliGater_ST1.tex]

\documentclass{article}
\usepackage{booktabs}

\begin{document}
	\renewcommand{\thetable}{S1}
	\begin{table}
		\caption{\label{tab:table-name}Phase 1 and 2.}
		\vspace{1mm}
		\begin{tabular}{llll}
			\toprule
			{} & B panel & G panel & T panel \\
			{} &  marker &  marker &  marker \\
			Fluorochrome &         &         &         \\
			\midrule
			APC          &     IgD &     CD3 &  CD45RA \\
			APC-H7       &    CD45 &    CD45 &     CD3 \\
			BV421        &    CD38 &    CD14 &   CD194 \\
			BV510        &    CD24 &     CD4 &     CD4 \\
			BB515         &     IgA &     CD8 &    CD39 \\
			PE           &    CD27 &    CD16 \& CD56 &   CD127 \\
			PE-Cy7       &    CD19 &    CD19 &    CD25 \\
			PerCP-Cy5.5  &    CD34 &     NaN &  CD45RO \\
			\bottomrule
		\end{tabular}
		
		\vspace{3mm}
		\caption{\label{tab:table-name}Phase 3.}
		\vspace{1mm}
		\begin{tabular}{lll}
			\toprule
			{} & B \& lineage panel & T panel \\
			{} &            marker &  marker \\
			Fluorochrome            &                   &         \\
			\midrule
			FITC-Viobright/BB515*   &               IgA &    CD39 \\
			PerCP-Cy5.5             &               IgD &     NaN \\
			APC-H7                  &              CD45 &     CD8 \\
			A700                    &               CD3 &     CD3 \\
			APC                     &              CD16 &  CD45RA \\
			BV786                   &              CD14 &   CXCR5 \\
			BV711                   &              CD56 &    CCR7 \\
			BV650                   &            HLA-DR &  HLA-DR \\
			BV605                   &              CD19 &   CD194 \\
			BV510                   &              CD24 &     CD4 \\
			BV421                   &              CD38 &   CXCR3 \\
			PE-Cy5                  &             CD123 &     NaN \\
			PE-Cy7                  &             CD141 &    CD25 \\
			PE-CF594				&              CD34 &    CCR6 \\
			PE                      &              CD27 &   CD127 \\
			\bottomrule
		\end{tabular}
	
		\vspace{3mm}
		
		Combinations of surface markers and fluorochromes in the \\
		antibody panels for the BloodVariome study.
		\\
		\\
		** FITC-Viobright and BB515 fluorochromes have equivalent \\
		emission and excitation spectra.
	\end{table}
\end{document}
