# Supplementary material for: AliGater: a framework for the development of bioinformatic pipelines for large-scale, high-dimensional cytometry data
Source: Bioinform Adv. 2023 Aug 4;3(1):vbad103. doi: 10.1093/bioadv/vbad103 (PMC10438955; doi:10.1093/bioadv/vbad103)
Supplement: vbad103_Supplementary_Data [file vbad103_supplementary_data.zip › AliGater_ST2.tex]

\documentclass{article}
\usepackage{booktabs}

\begin{document}
	\renewcommand{\thetable}{S2}
	\begin{table}
		\caption{\label{tab:table-name}Repeat measurement correlations for AliGater gating.}
		\vspace{1mm}
\begin{tabular}{lrrrr}
\toprule
{} &  Phase 1 R² &  Phase 2 R² &  Phase 3 R² &  Cross-phase R² \\
\midrule
naiveB/CD19pos        &        0.78 &        0.82 &        0.90 &            0.73 \\
IgApos/CD19pos        &        0.78 &        0.43 &        0.86 &            0.73 \\
CD4pos/CD8pos         &        0.66 &        0.78 &        0.75 &            0.72 \\
CD4pos/CD3pos         &        0.64 &        0.72 &        0.72 &            0.71 \\
CD8pos/CD3pos         &        0.65 &        0.80 &        0.76 &            0.71 \\
switchB/CD19pos       &        0.72 &        0.70 &        0.80 &            0.68 \\
preSwitchB/CD19pos    &        0.73 &        0.81 &        0.77 &            0.66 \\
CD8pos/singlets       &        0.58 &        0.68 &        0.73 &            0.64 \\
naive\_CD4pos/CD3pos   &        0.54 &        0.66 &        0.78 &            0.58 \\
naive\_CD4pos/CD4pos   &        0.52 &        0.67 &        0.82 &            0.57 \\
IgApos/switchB        &        0.72 &        0.55 &        0.71 &            0.55 \\
CD4negCD8neg/CD3pos   &        0.40 &        0.67 &        0.72 &            0.53 \\
CD4negCD8neg/singlets &        0.38 &        0.68 &        0.70 &            0.52 \\
CD19pos/singlets      &        0.38 &        0.37 &        0.67 &            0.50 \\
CD4pos/singlets       &        0.40 &        0.53 &        0.38 &            0.47 \\
CD19pos/CD45pos       &        0.33 &        0.44 &        0.67 &            0.45 \\
CD3pos/singlets       &        0.23 &        0.44 &        0.48 &            0.31 \\
transitionals/CD19pos &        0.28 &        0.32 &        0.75 &            0.28 \\
restingTreg/Tregs     &        0.08 &        0.45 &        0.67 &            0.28 \\
CD194pos/CD3pos       &        0.35 &        0.14 &        0.49 &            0.26 \\
CD19pos/CD3pos        &        0.27 &        0.38 &        0.76 &            0.26 \\
Tregs/CD3pos          &        0.21 &        0.22 &        0.45 &            0.26 \\
plasmablasts/CD19pos  &        0.24 &        0.44 &        0.48 &            0.25 \\
monocytes/CD45pos     &        0.10 &        0.35 &        0.52 &            0.23 \\
secretingTreg/Tregs   &        0.09 &        0.10 &        0.63 &            0.22 \\
CD194pos/CD4pos       &        0.29 &        0.15 &        0.49 &            0.22 \\
plasmablasts/switchB  &        0.20 &        0.47 &        0.45 &            0.22 \\
Tregs/CD4pos          &        0.15 &        0.28 &        0.36 &            0.21 \\
monocytes/CD19neg     &        0.09 &        0.27 &        0.52 &            0.21 \\
transitionals/naiveB  &        0.22 &        0.28 &        0.64 &            0.17 \\
CD194pos/Tregs        &        0.18 &        0.03 &        0.52 &            0.17 \\
exhaustedB/CD19pos    &        0.50 &        0.64 &        0.49 &            0.17 \\
CD4posCD8pos/singlets &        0.03 &        0.61 &        0.49 &            0.12 \\
CD4posCD8pos/CD3pos   &        0.02 &        0.57 &        0.52 &            0.11 \\
activatedTreg/Tregs   &        0.08 &        0.03 &        0.65 &            0.09 \\
\bottomrule
\end{tabular}
\vspace{3mm}

Repeat donor correlations (spearman) for the main major cell subpopulations of the BloodVariome project. Cross-phase indicates the correlations of the cell frequencies in Phase 1 to corresponding frequencies in the later Phases 2 and 3. Phase 1 being validated through manual gating (Fig 1).
\end{table}
\end{document}
